# Supplementary material for: Copper Binding and Oligomerization Studies of the Metal Resistance Determinant CrdA from Helicobacter pylori
Source: Molecules. 2022 May 24;27(11):3387. doi: 10.3390/molecules27113387 (PMC9182242; doi:10.3390/molecules27113387)
Supplement: Supplementary file 1 [file molecules-27-03387-s001.zip]

Archive with 1 entries (1 files):
- molecules-1727474-supplementary.pdf
